# Supplementary material for: Effects of Continuous Theta Burst Stimulation on Behavior and NMDA Receptor Subunits in the Trimethyltin-Induced Alzheimer’s-like Disease Model
Source: Biomedicines. 2026 Feb 8;14(2):391. doi: 10.3390/biomedicines14020391 (PMC12938219; doi:10.3390/biomedicines14020391)
Supplement: Supplementary file 1 [file biomedicines-14-00391-s001.zip]

Archive with 1 entries (1 files):
- biomedicines-4098436-supplementary-Figure S1.tif
